# Supplementary material for: Contractile and Genetic Characterization of Cardiac Constructs Engineered from Human Induced Pluripotent Stem Cells: Modeling of Tuberous Sclerosis Complex and the Effects of Rapamycin
Source: Bioengineering (Basel). 2024 Feb 28;11(3):234. doi: 10.3390/bioengineering11030234 (PMC10968530; doi:10.3390/bioengineering11030234)
Supplement: Supplementary file 1 [file bioengineering-11-00234-s001.zip]

Archive with 16 entries (15 files):
- bioengineering-2846441-supplementary/
- bioengineering-2846441-supplementary/bioengineering-2846441-supplementary revised.pdf
- bioengineering-2846441-supplementary/Contracting ECTC.avi
- bioengineering-2846441-supplementary/Figure S1.tif
- bioengineering-2846441-supplementary/Figure S10.tif
- bioengineering-2846441-supplementary/Figure S11.tif
- bioengineering-2846441-supplementary/Figure S12.tif
- bioengineering-2846441-supplementary/Figure S13.tif
- bioengineering-2846441-supplementary/Figure S2.tif
- bioengineering-2846441-supplementary/Figure S3.tif
- bioengineering-2846441-supplementary/Figure S4.tif
- bioengineering-2846441-supplementary/Figure S5.tif
- bioengineering-2846441-supplementary/Figure S6.tif
- bioengineering-2846441-supplementary/Figure S7.tif
- bioengineering-2846441-supplementary/Figure S8.tif
- bioengineering-2846441-supplementary/Figure S9.tif
